# Supplementary material for: Sarandibrinus, a new genus of Saprininae subfamily from Madagascar (Coleoptera, Histeridae) (Second contribution to the knowledge of the Histeridae of Madagascar)
Source: Zookeys. 2014 Jul 22;(427):109–25. doi: 10.3897/zookeys.427.4799 (PMC4137315; doi:10.3897/zookeys.427.4799)
Supplement: XML Treatment for Sarandibrinus [file zookeys.427.4799-treatment1.xml]

<!DOCTYPE tp:taxon-treatment
  PUBLIC "-//TaxonX//DTD Taxonomic Treatment Publishing DTD v0 20100105//EN" "tax-treatment-NSO.dtd">
<tp:taxon-treatment xmlns:tp="http://www.plazi.org/taxpub"><tp:treatment-meta><kwd-group><label>Taxon classification</label><kwd><named-content content-type="kingdom">Animalia</named-content></kwd><kwd><named-content content-type="order">Coleoptera</named-content></kwd><kwd><named-content content-type="family">Histeridae</named-content></kwd></kwd-group><mixed-citation publication-type="journal"><person-group><name><surname>Lackner</surname><given-names>Tomáš</given-names></name><name><surname>Gomy</surname><given-names>Yves</given-names></name></person-group><article-title><italic>Sarandibrinus</italic>, a new genus of Saprininae subfamily from Madagascar (Coleoptera, Histeridae) (Second contribution to the knowledge of the Histeridae of Madagascar)</article-title><source>Zookeys</source><day>22</day><month>7</month><year>2014</year><volume>2014</volume><issue>427</issue><fpage>109</fpage><lpage>125</lpage><pub-id pub-id-type="doi">10.3897/zookeys.427.4799</pub-id></mixed-citation></tp:treatment-meta><tp:nomenclature><tp:taxon-name>
                        <tp:taxon-name-part taxon-name-part-type="genus">Sarandibrinus</tp:taxon-name-part>
                        <object-id xmlns:xlink="http://www.w3.org/1999/xlink" content-type="zoobank" xlink:type="simple">http://zoobank.org/DFCA5BA0-849E-47D6-8BF4-0C676960CA3A</object-id>
                    </tp:taxon-name><tp:taxon-status xmlns:xlink="http://www.w3.org/1999/xlink" xlink:type="simple">gen. n.</tp:taxon-status></tp:nomenclature><tp:treatment-sec sec-type="Type species"><title>Type species.</title><p><italic><tp:taxon-name>Sarandibrinus araceliae</tp:taxon-name></italic> sp. n.</p></tp:treatment-sec><tp:treatment-sec sec-type="Diagnosis"><title>Diagnosis.</title><p>Small, castaneous, shining <tp:taxon-name>Saprininae</tp:taxon-name>; basal half of elytra glabrous, apical half covered with rugulose-lacunose punctation. Head comparatively large, frontal and supra-orbital striae absent, sensory structures of antennal club in form a single ball-shaped vesicle situated on internal distal side of the antenna under the apical slit-like orifice, pronotum wholly punctate, pronotal hypomeron ciliate; prosternal foveae large, round and deep. Meso- and metaventrite as well as first visible abdominal ventrite wholly punctate; spiculum gastrale only slightly constricted laterally instead of possessing a clear ‘head’ and ‘stem’ (sensu <xref ref-type="bibr" rid="B1">Caterino and Tishechkin 2013</xref>).</p></tp:treatment-sec><tp:treatment-sec sec-type="Differential diagnosis"><title>Differential diagnosis.</title><p>By the absent frontal and supra-orbital striae this taxon can be confused with two other sympatric genera: <italic><tp:taxon-name>Gnathoncus</tp:taxon-name></italic> Jacquelin du Val, 1858 (differing from it by the cuticular colour as well as presence of prosternal foveae) or <italic><tp:taxon-name>Euspilotus</tp:taxon-name></italic> Lewis, 1907, differing from it likewise by the metallic dorsum, ciliate pronotal epipleuron (both species of <italic><tp:taxon-name>Euspilotus</tp:taxon-name></italic> known from the region have glabrous pronotal hypomeron) or coarsely punctate frontal disk, with punctures forming elongate rugae (both <italic><tp:taxon-name>Euspilotus</tp:taxon-name></italic> species known from the region have their frontal disks covered with scattered punctures, never forming elongate rugae. The best differentiating character between the three taxa is probably the number of vesicles inside the antennal club: <italic><tp:taxon-name>Gnathoncus</tp:taxon-name></italic> possesses five, <italic><tp:taxon-name>Euspilotus</tp:taxon-name></italic> two or three, respectively, while <italic><tp:taxon-name>Sarandibrinus</tp:taxon-name></italic> has only one vesicle. The single vesicle character is present also in the sympatric genera <italic><tp:taxon-name>Hypocaccus</tp:taxon-name></italic>, <italic><tp:taxon-name>Hypocacculus</tp:taxon-name></italic> and <italic><tp:taxon-name>Malagasyprinus</tp:taxon-name></italic>, but the vesicle is pear-shaped vs. ball shaped in <italic><tp:taxon-name>Sarandibrinus</tp:taxon-name></italic>. <italic><tp:taxon-name>Hypocaccus</tp:taxon-name></italic>, <italic><tp:taxon-name>Hypocacculus</tp:taxon-name></italic> and <italic><tp:taxon-name>Malagasyprinus</tp:taxon-name></italic> furthermore, possess frontal and supraorbital striae, while <italic><tp:taxon-name>Sarandibrinus</tp:taxon-name></italic> lacks both. By the large oblique and deep prosternal foveae this taxon can be confused with the recently described genus <italic><tp:taxon-name>Malagasyprinus</tp:taxon-name></italic> Lackner &amp; Gomy, 2013, differing from it by the cuticular colour (castaneous vs. dark blue/green) as well as absence of frontal and supra-orbital striae (<italic><tp:taxon-name>Malagasyprinus</tp:taxon-name></italic> possesses supra-orbital striae and its frontal stria is widely interrupted and prolonged onto clypeus). See also Key to the genera of the <tp:taxon-name>Saprininae</tp:taxon-name> from Madagascar (below).</p></tp:treatment-sec><tp:treatment-sec sec-type="Biology"><title>Biology.</title><p>The series of the new taxon was collected by sifting the litter in spiny forest (thicket) as well as by flight intercept (or yellow pan, Malaise) traps in desert scrub forest.</p></tp:treatment-sec><tp:treatment-sec sec-type="Distribution"><title>Distribution.</title><p>Madagascar, Toliara Province (<xref ref-type="fig" rid="F8">Fig. 22</xref>).</p><!--PageBreak--></tp:treatment-sec><tp:treatment-sec sec-type="Etymology"><title>Etymology.</title><p>The name of this new genus has been formed using the word “Sarandib” – one of the ancient names given by Arabs to the far-flung island that later became Madagascar and “<italic>rinus</italic>” – the two final syllabus of the name “<italic><tp:taxon-name>Saprinus</tp:taxon-name></italic>” to demonstrate its position as belonging to the <tp:taxon-name>Saprininae</tp:taxon-name> subfamily.</p></tp:treatment-sec><tp:treatment-sec><!--Section generated to contain objects referenced in tp:taxon-treatment.--><fig id="F8" position="float" orientation="portrait"><label>Figure 22.</label><caption><p>Distribution of <italic><tp:taxon-name>Sarandibrinus araceliae</tp:taxon-name></italic> gen. &amp; sp. n. and <italic><tp:taxon-name>Hypocaccus (Baeckmanniolus) rubiciliae</tp:taxon-name></italic> Lewis, (1899) on the Island of Madagascar.</p></caption><graphic xmlns:xlink="http://www.w3.org/1999/xlink" xlink:href="zookeys-427-109-g008.jpg" position="float" orientation="portrait" xlink:type="simple"/></fig></tp:treatment-sec><ref-list><ref id="B1"><mixed-citation xmlns:xlink="http://www.w3.org/1999/xlink" xlink:type="simple"><person-group><name name-style="western"><surname>Caterino</surname><given-names>MS</given-names></name><name name-style="western"><surname>Tishechkin</surname><given-names>AK</given-names></name></person-group> (<year>2013</year>) <article-title>A systematic revision of Operclipygus Marseul (Coleoptera, Histeridae, Exosternini).</article-title><source>ZooKeys</source><volume>271</volume>: <fpage>1</fpage>–<lpage>401</lpage>. doi: <ext-link ext-link-type="doi" xlink:href="10.3897/zookeys.271.4062" xlink:type="simple">10.3897/zookeys.271.4062</ext-link></mixed-citation></ref></ref-list></tp:taxon-treatment>
