# Supplementary material for: Sarandibrinus, a new genus of Saprininae subfamily from Madagascar (Coleoptera, Histeridae) (Second contribution to the knowledge of the Histeridae of Madagascar)
Source: Zookeys. 2014 Jul 22;(427):109–25. doi: 10.3897/zookeys.427.4799 (PMC4137315; doi:10.3897/zookeys.427.4799)
Supplement: XML Treatment for Sarandibrinus araceliae [file zookeys.427.4799-treatment2.xml]

<!DOCTYPE tp:taxon-treatment
  PUBLIC "-//TaxonX//DTD Taxonomic Treatment Publishing DTD v0 20100105//EN" "tax-treatment-NSO.dtd">
<tp:taxon-treatment xmlns:tp="http://www.plazi.org/taxpub"><tp:treatment-meta><kwd-group><label>Taxon classification</label><kwd><named-content content-type="kingdom">Animalia</named-content></kwd><kwd><named-content content-type="order">Coleoptera</named-content></kwd><kwd><named-content content-type="family">Histeridae</named-content></kwd></kwd-group><mixed-citation publication-type="journal"><person-group><name><surname>Lackner</surname><given-names>Tomáš</given-names></name><name><surname>Gomy</surname><given-names>Yves</given-names></name></person-group><article-title><italic>Sarandibrinus</italic>, a new genus of Saprininae subfamily from Madagascar (Coleoptera, Histeridae) (Second contribution to the knowledge of the Histeridae of Madagascar)</article-title><source>Zookeys</source><day>22</day><month>7</month><year>2014</year><volume>2014</volume><issue>427</issue><fpage>109</fpage><lpage>125</lpage><pub-id pub-id-type="doi">10.3897/zookeys.427.4799</pub-id></mixed-citation></tp:treatment-meta><tp:nomenclature><tp:taxon-name>
                        <tp:taxon-name-part taxon-name-part-type="genus">Sarandibrinus</tp:taxon-name-part>
                        <tp:taxon-name-part taxon-name-part-type="species">araceliae</tp:taxon-name-part>
                        <object-id xmlns:xlink="http://www.w3.org/1999/xlink" content-type="zoobank" xlink:type="simple">http://zoobank.org/D5441788-EE72-4883-80BD-C9BB89099526</object-id>
                    </tp:taxon-name><tp:taxon-status xmlns:xlink="http://www.w3.org/1999/xlink" xlink:type="simple">sp. n.</tp:taxon-status><xref ref-type="fig" rid="F1">Figs 1</xref><xref ref-type="fig" rid="F2"/><xref ref-type="fig" rid="F3"/><xref ref-type="fig" rid="F4"/><xref ref-type="fig" rid="F5"/><xref ref-type="fig" rid="F6"/><xref ref-type="fig" rid="F7">–21</xref></tp:nomenclature><tp:treatment-sec sec-type="Type locality"><title>Type locality.</title><p>Madagascar, Toliara prov., Mahavelo Forest; Ifaty (<xref ref-type="fig" rid="F8">Fig. 22</xref>).</p></tp:treatment-sec><tp:treatment-sec sec-type="Type material examined"><title>Type material examined.</title><p>Holotype, ♂, side-mounted on a rectangular mounting card, male genitalia extracted and glued to the same card as specimen, with the following labels: “♂” (hand-written); followed by: “MADAGASCAR: Toliara / Prov., Forêt de Mahavelo / Isantoria River, elev 115 m / 5.5. km 37°NE Ifotaka / 31.i.2002” (printed); followed by: “<named-content xmlns:xlink="http://www.w3.org/1999/xlink" content-type="dwc:verbatimCoordinates" xlink:type="simple">25°45'13"S, 46°9'5"E</named-content> / coll: Fisher, Griswold et al. / Calif. Acad. of Sciences / sifted litter - spiny forest / thicket, code: BLF5278” (printed); followed by: “CASENT / 8065358” (printed); followed by: “Sarandibrinus / araceliae sp. n. / Det. T. Lackner &amp; Y. / Gomy 2014 HOLOTYPE” (red, hand-written label) (CAS). Paratypes: 1 ♂ &amp; 4 ♀♀, same data, but: “CASENT / 8065359”; “CASENT / 8065357”; “CASENT / 8065361”; “CASENT / 8065360” (two female paratypes, “8065360” &amp; “8065361” are sputter-coated with gold); 1 ♀, with the following labels: “MADAGASCAR: Prov. / Toliara; Ifaty / <named-content xmlns:xlink="http://www.w3.org/1999/xlink" content-type="dwc:verbatimCoordinates" xlink:type="simple">23°09'S, 43°37'E</named-content> / 17–22 Sept. 1993” (printed); followed by: “Flight intercept / yellow pan trap in / Malaise trap in / desert scrub forest” (printed); followed by: “W. E. Steiner &amp; R. Andriamasimanana / collectors” (printed); followed by: “Sarandibrinus / araceliae sp. n. Det. / T. Lackner &amp; Y. Gomy / 2014 PARATYPE” (red, hand-written label); 1 ♀, with the following labels: MADAGASCAR: "Toliara Prov. / Parc National d'Andohahela / Forêt de Manantalinjo 33.6 km / 63° ENE Amboasary, 7.6 km / 99° E Hazofotsy, 12-16 I 2002" (printed); followed by: "<named-content xmlns:xlink="http://www.w3.org/1999/xlink" content-type="dwc:verbatimCoordinates" xlink:type="simple">24°49'1"S, 46°36'36"E</named-content> / coll: Fisher, Griswold et al. / California Acad. of Sciences / sifted litter - in spiny forest / thicket, elev. 150m BFL4810" (printed); followed by: "CASENT / 8065685" (printed); followed by: "Sarandibrinus / araceliae sp. nov. / Det. T. Lackner &amp; / Y. Gomy 2014 PARATYPE" (red label, written); (1 ♂ in coll. CYG; 1 ♀ in coll. TLAN; rest of the paratypes in coll. CAS).</p></tp:treatment-sec><tp:treatment-sec sec-type="Description"><title>Description.</title><p>Body length: PEL: 2.20–2.50 mm; APW: 1.00–1.25 mm; PPW: 1.75–2.00 mm; EW: 1.75–2.20 mm; EL: 1.35–1.60 mm. Body (<xref ref-type="fig" rid="F1">Figs 1–2</xref>) roundly oval, convex, elytra widest at humeri; cuticle of elytra castaneous, shining, without metallic luster; pronotum darker; body ventrally dark brown to almost black; abdominal ventrites (except for first visible) rufescent; legs, mouthparts and antennae light brown to castaneous.</p><fig id="F1" position="float" orientation="portrait"><label>Figures 1–2.</label><caption><p><bold>1</bold> <italic><tp:taxon-name>Sarandibrinus araceliae</tp:taxon-name></italic> gen. &amp; sp. n., habitus, dorsal view <bold>2</bold> ditto, ventral view.</p></caption><graphic xmlns:xlink="http://www.w3.org/1999/xlink" xlink:href="zookeys-427-109-g001.jpg" position="float" orientation="portrait" xlink:type="simple"/></fig><p>Antennal scape (<xref ref-type="fig" rid="F2">Fig. 3</xref>) slightly thickened, lower margin carinate, with several rather long ramose setae and several scattered punctures; club (<xref ref-type="fig" rid="F3">Fig. 4</xref>) oval, without visible articulation, dorsal surface on basal 2/3 glabrous, apical 1/3 with dense short <!--PageBreak-->sensilla intermingled with sparser longer erect sensilla; ventrally (<xref ref-type="fig" rid="F3">Fig. 4</xref>) setose patch covers larger part of antennal club as dorsally, on each (distal and proximal) side with a single slit-like orifice; sensory structures of antennal club in form a single ball-shaped vesicle situated on internal distal side of the antenna under the slit-like orifice (<xref ref-type="fig" rid="F5">Fig. 13</xref>).</p><fig id="F2" position="float" orientation="portrait"><label>Figure 3.</label><caption><p><italic><tp:taxon-name>Sarandibrinus araceliae</tp:taxon-name></italic> gen. &amp; sp. n., head, dorsal view.</p></caption><graphic xmlns:xlink="http://www.w3.org/1999/xlink" xlink:href="zookeys-427-109-g002.jpg" position="float" orientation="portrait" xlink:type="simple"/></fig><fig id="F3" position="float" orientation="portrait"><label>Figures 4–11.</label><caption><p><bold>4</bold> <italic><tp:taxon-name>Sarandibrinus araceliae</tp:taxon-name></italic> gen. &amp; sp. n., antennal club, ventro-lateral view <bold>5</bold> <italic><tp:taxon-name>Sarandibrinus araceliae</tp:taxon-name></italic> gen. &amp; sp. n., mentum, ventral view <bold>6</bold> <italic><tp:taxon-name>Sarandibrinus araceliae</tp:taxon-name></italic> gen. &amp; sp. n., prosternum <bold>7</bold> <italic><tp:taxon-name>Sarandibrinus araceliae</tp:taxon-name></italic> gen. &amp; sp. n., lateral disk of metaventrite + metepisternum <bold>8</bold> <italic><tp:taxon-name>Sarandibrinus araceliae</tp:taxon-name></italic> gen. &amp; sp. n., protibia, dorsal view <bold>9</bold> ditto, ventral view <bold>10</bold> <italic><tp:taxon-name>Sarandibrinus araceliae</tp:taxon-name></italic> gen. &amp; sp. n., mesotibia, dorsal view <bold>11</bold> <italic><tp:taxon-name>Sarandibrinus araceliae</tp:taxon-name></italic> gen. &amp; sp. n., metatibia, dorsal view.</p></caption><graphic xmlns:xlink="http://www.w3.org/1999/xlink" xlink:href="zookeys-427-109-g003.jpg" position="float" orientation="portrait" xlink:type="simple"/></fig><!--PageBreak--><p>Mouthparts: mandibles obscurely variolate, punctate, mandibular apex pointed; sub-apical tooth of left mandible not examined; labrum (<xref ref-type="fig" rid="F4">Fig. 12</xref>) convex, densely imbricate, its convexity interrupted by slight median concavity; labral pits situated near anterior margin, each with two well-sclerotized long setae; terminal labial palpomere thickened, about 1.5 times as long as penultimate, its width about half its length, truncate apically; mentum (<xref ref-type="fig" rid="F3">Fig. 5</xref>) trapezoidal, anterior margin deeply inwardly arcuate, on each side with four long ramose setae, lateral margins with single row of much shorter ramose setae, disk of mentum imbricate; cardo of maxilla with few short setae; stipes triangular, with three long ramose setae; terminal maxillary palpomere thickened, truncate apically, about twice times as long as penultimate; its width about half its length.</p><fig id="F4" position="float" orientation="portrait"><label>Figure 12.</label><caption><p><italic><tp:taxon-name>Sarandibrinus araceliae</tp:taxon-name></italic> gen. &amp; sp. n., labrum: left half depicting dorsal view and right half depicting epipharynx.</p></caption><graphic xmlns:xlink="http://www.w3.org/1999/xlink" xlink:href="zookeys-427-109-g004.jpg" position="float" orientation="portrait" xlink:type="simple"/></fig><fig id="F5" position="float" orientation="portrait"><label>Figure 13.</label><caption><p><italic><tp:taxon-name>Sarandibrinus araceliae</tp:taxon-name></italic> gen. &amp; sp. n., antennal club, ventral view showing sensory structures of the antenna.</p></caption><graphic xmlns:xlink="http://www.w3.org/1999/xlink" xlink:href="zookeys-427-109-g005.jpg" position="float" orientation="portrait" xlink:type="simple"/></fig><p>Clypeus (<xref ref-type="fig" rid="F2">Fig. 3</xref>) rather short, flat, sub-quadrate, punctate, punctures linked with carinate strioles; frontal and supraorbital striae absent, in several specimens inter-linked carinate strioles appear as fragments of frontal stria; sculpture of frontal disc (<xref ref-type="fig" rid="F2">Fig. 3</xref>) identical to that of clypeus; eyes flattened, almost invisible from above; occipital stria absent.</p><p>Pronotal sides (<xref ref-type="fig" rid="F1">Fig. 1</xref>) moderately narrowing anteriorly; apical angles obtuse; anterior margin of pronotum broadly arcuate; pronotal depressions absent; marginal pronotal stria thin, slightly carinate and complete, somewhat weakened behind head; pronotal disc entirely covered by unusually deep and dense punctures, interspaces between them shorter than half their own diameter; pronotal hypomeron with fine dense yellow setae; scutellum well visible.</p><p>Elytral epipleura in several punctures; marginal epipleural stria fine, complete; marginal elytral stria straight, well impressed and slightly carinate, continued as weakened but complete apical elytral stria that is connected to complete sutural elytral stria. Humeral elytral stria short, deeply impressed on basal fourth, but difficult to discern due to very coarse and dense punctures and irregular strioles surrounding it; inner subhumeral stria present as a rather long medio-apical fragment; elytra with thin striae 1–4; striae in weak punctures, reaching approximately elytral half apically; fourth dorsal elytral stria basally connected with sutural elytral stria under broad arch; sutural elytral stria well-impressed and complete, in fine punctures, on apical half almost not discernible due to the extremely dense confluent punctation, apically connected with apical elytral stria, between it and elytral suture a row of fine punctures present; these fine punctures present also along entire elytral base and slightly entering elytral intervals basally; elytral humeri and flanks densely punctate, elytral disc on basal half (roughly) with large oval ‘mirror’ occupying approximately entire elytral intervals 1–4; apical half of elytra (roughly) covered with extremely coarse confluent punctures and longitudinal rugae, basally slightly entering also elytral intervals; extreme elytral apex impunctate.</p><p>Propygidium and pygidium densely and coarsely punctate, punctures separated by about their own diameter.</p><p>Anterior margin of median portion of prosternum (<xref ref-type="fig" rid="F3">Fig. 6</xref>) almost straight; marginal prosternal stria present, almost complete; prosternal process between carinal prosternal striae slightly concave, with dense large setigerous punctation; carinal prosternal striae well-impressed, broadly divergent anteriorly, terminating in deep and large prosternal foveae; lateral prosternal striae carinate, sub-parallel, connected in front of apices of carinal prosternal striae, surface mesad of them with a regular row of fine microscopic setae.</p><!--PageBreak--><!--PageBreak--><p>Anterior margin of mesoventrite broadly inwardly arcuate; discal marginal mesoventral stria present only laterally, antero-medially obliterated; disc of mesoventrite with dense deep large punctures separated by less than their own diameter; meso-metaventral sutural stria absent; meso-metaventral suture well discernible; intercoxal disc of metaventrite in male with slight longitudinal median concavity almost indiscernible in female, completely covered by punctures identical to those of mesoventrite; <!--PageBreak-->lateral metaventral stria (<xref ref-type="fig" rid="F3">Fig. 7</xref>) well impressed, carinate, almost straight, stopping short of metacoxa; lateral disc of metaventrite slightly concave, with punctation similar to that of metaventrite; metepisternum + fused metepimeron (<xref ref-type="fig" rid="F3">Fig. 7</xref>) with even denser and deeper punctation; metepisternal stria absent.</p><p>Intercoxal disc of the first abdominal ventrite almost completely striate laterally; disc with punctation similar to that of lateral disc of metaventrite.</p><p>Protibia (<xref ref-type="fig" rid="F3">Figs 8–9</xref>) slightly dilated, outer margin apically with single low tooth topped by denticle, followed by three large triangular teeth topped by denticle and another two low teeth topped by denticle; all five teeth diminishing in size gradually in proximal direction, followed by a three tiny denticles growing out directly from outer margin of protibia; setae of outer row regular, ramose, rather long; protarsal groove rather shallow; anterior protibial stria incomplete, bearing short and regular setae of intermedian row; another complimentary short stria originating approximately near tarsal insertion present; tarsal denticles absent; protibial spur (<xref ref-type="fig" rid="F3">Fig. 8</xref>) short, straight, growing out from near the tarsal insertion; apical margin of protibia posteriorly with two widely separated tiny denticles; outer part of posterior surface with a sparse row of minute denticles situated on low protuberances, separated from imbricate median part of posterior surface by a definite ridge; posterior protibial stria complete, terminating in three tiny inner denticles; inner row of setae double, setae dense and short.</p><p>Mesotibia (<xref ref-type="fig" rid="F3">Fig. 10</xref>) slender, outer margin with a dense row of approximately 7 prominent denticles situated inside low teeth; setae of outer row sparse, about as long as denticles themselves; setae of intermedian row shorter and finer than those of outer row, regular; posterior mesotibial stria almost complete; anterior surface of mesotibia variolate-punctate, with another row of approximately 7 denticles shorter than those of outer row; anterior mesotibial stria complete, terminating in single tiny inner anterior denticle; mesotibial spur rather long; apical margin of mesotibia with three short denticles; mesotarsomeres telescopically becoming narrower apically, each bearing two thick setae ventrally; claws of apical tarsomere slightly bent, approximately one-third its length; metatibia (<xref ref-type="fig" rid="F3">Fig. 11</xref>) slenderer and longer than mesotibia, in most respects similar to it, but denticles of outer margin not growing out from inside low teeth and setae of outer row shorter than those of mesotibia.</p><p>Male genitalia. Eighth sternite (<xref ref-type="fig" rid="F6">Figs 14–15</xref>) apically with tiny vela adorned with a row of long, sparse setae; halves separated medially. Eighth tergite (<xref ref-type="fig" rid="F6">Fig. 15</xref>) apically outwardly arcuate; eighth sternite and tergite fused laterally (<xref ref-type="fig" rid="F6">Fig. 16</xref>). Ninth tergite (<xref ref-type="fig" rid="F6">Figs 17–18</xref>) when compared to tenth tergite conspicuously long, acutely inwardly arcuate basally; tenth tergite (<xref ref-type="fig" rid="F6">Fig. 17</xref>) apically slightly inwardly arcuate. Spiculum gastrale of both known male specimens (on basal part) damaged during the manipulation with genitalia, so we are only able to depict its ‘reconstruction’ here (<xref ref-type="fig" rid="F7">Fig. 21</xref>): median part only slightly constricted, typical ‘head’ and ‘stem’ (sensu <xref ref-type="bibr" rid="B1">Caterino and Tishechkin 2013</xref>) absent. Aedeagus (<xref ref-type="fig" rid="F6">Figs 19–20</xref>) with rather large basal piece, its length ratio to the length of the parameres approximately 1:3. Aedeagus on the whole slender; parameres of the aedeagus fused on the basal half (approximately), aedeagus constricted medially and laterally curved.</p><fig id="F6" position="float" orientation="portrait"><label>Figures 14–20.</label><caption><p><bold>14</bold> <italic><tp:taxon-name>Sarandibrinus araceliae</tp:taxon-name></italic> gen. &amp; sp. n., male terminalia: 8<sup>th</sup> sternite and tergite, ventral view <bold>15</bold> ditto, dorsal view <bold>16</bold> ditto, lateral view <bold>17</bold> <italic><tp:taxon-name>Sarandibrinus araceliae</tp:taxon-name></italic> gen. &amp; sp. n., male terminalia: 9<sup>th</sup> + 10<sup>th</sup> tergites, dorsal view; spiculum gastrale, ventral view <bold>18</bold> <italic><tp:taxon-name>Sarandibrinus araceliae</tp:taxon-name></italic> gen. &amp; sp. n., male terminalia: 9<sup>th</sup> + 10<sup>th</sup> tergites, lateral view <bold>19</bold> <italic><tp:taxon-name>Sarandibrinus araceliae</tp:taxon-name></italic> gen. &amp; sp. n., male terminalia: aedeagus, dorsal view <bold>20</bold> ditto, lateral view.</p></caption><graphic xmlns:xlink="http://www.w3.org/1999/xlink" xlink:href="zookeys-427-109-g006.jpg" position="float" orientation="portrait" xlink:type="simple"/></fig><fig id="F7" position="float" orientation="portrait"><label>Figure 21.</label><caption><p><italic><tp:taxon-name>Sarandibrinus araceliae</tp:taxon-name></italic> gen. &amp; sp. n., male terminalia: reconstruction of the spiculum gastrale, ventral view.</p></caption><graphic xmlns:xlink="http://www.w3.org/1999/xlink" xlink:href="zookeys-427-109-g007.jpg" position="float" orientation="portrait" xlink:type="simple"/></fig><!--PageBreak--><!--PageBreak--></tp:treatment-sec><tp:treatment-sec sec-type="Etymology"><title>Etymology.</title><p>This species is dedicated to Mrs. Araceli Cancino, wife of the famous Belgian comics illustrator Midam, in appreciation of the publication of the three volumes of “Carnets de Grrreeny”.</p></tp:treatment-sec><tp:treatment-sec><!--Section generated to contain objects referenced in tp:taxon-treatment.--><fig id="F8" position="float" orientation="portrait"><label>Figure 22.</label><caption><p>Distribution of <italic><tp:taxon-name>Sarandibrinus araceliae</tp:taxon-name></italic> gen. &amp; sp. n. and <italic><tp:taxon-name>Hypocaccus (Baeckmanniolus) rubiciliae</tp:taxon-name></italic> Lewis, (1899) on the Island of Madagascar.</p></caption><graphic xmlns:xlink="http://www.w3.org/1999/xlink" xlink:href="zookeys-427-109-g008.jpg" position="float" orientation="portrait" xlink:type="simple"/></fig></tp:treatment-sec><ref-list><ref id="B1"><mixed-citation xmlns:xlink="http://www.w3.org/1999/xlink" xlink:type="simple"><person-group><name name-style="western"><surname>Caterino</surname><given-names>MS</given-names></name><name name-style="western"><surname>Tishechkin</surname><given-names>AK</given-names></name></person-group> (<year>2013</year>) <article-title>A systematic revision of Operclipygus Marseul (Coleoptera, Histeridae, Exosternini).</article-title><source>ZooKeys</source><volume>271</volume>: <fpage>1</fpage>–<lpage>401</lpage>. doi: <ext-link ext-link-type="doi" xlink:href="10.3897/zookeys.271.4062" xlink:type="simple">10.3897/zookeys.271.4062</ext-link></mixed-citation></ref></ref-list></tp:taxon-treatment>
